# Supplementary material for: Neisseria meningitidis Serogroup Y Sequence Type 1466 and Urogenital Infections
Source: Emerg Infect Dis. 2025 Jan;31(1):86–93. doi: 10.3201/eid3101.240940 (PMC11682809; doi:10.3201/eid3101.240940)
Supplement: Appendix — Additional information about isolates of Neisseria meningitidis serogroup Y ST-1466 in study of urogenital infections, Australia. [file 24-0940-Techapp-s1.xlsx]

## Sheet: Appendix Table
Article DOI: https://doi.org/10.3201/eid3101.240940
EID cannot ensure accessibility for supplementary materials supplied by authors. Readers who have difficulty accessing supplementary content should contact the authors for assistance.
Neisseria meningitidis Serogroup Y Sequence Type 1466 and Urogenital Infections
Appendix
Appendix Table. Sequence reads for all the isolates of Neisseria meningitidis serogroup Y ST-1466 in study of urogenital infections, New South Wales, Australia
strain	disease	country	year	SEROGROUP	MLST	PorA	FetA	PorB	fHbp	NHBA	NadA	BAST
20072	invasive	UK [England]	2010	Y	1466	21,16	F3-7	NEIS2020_44	21	18	8	164
20115	invasive	UK [England]	2010	Y	1466	21,16	F3-7	NEIS2020_44	21	6	8	14
20232	invasive	UK [England]	2011	Y	1466	22,9	F3-7	NEIS2020_44	21	6	8	117
20282	invasive	UK [England]	2011	Y	1466	21,16	F3-7	NEIS2020_44	226	6	8	135
20285	invasive	UK [England]	2011	Y	1466	21,16	F3-7	NEIS2020_44	254	6	8	72
20308	invasive	UK [England]	2011	Y	1466	21,16	F3-7	NEIS2020_44	21	6	8	14
21339	invasive	UK [England]	2012	Y	1466	21,16	F3-7	NEIS2020_439	21	6	8	14
21421	invasive	UK [England]	2012	Y	1466	21,16	F3-7	NEIS2020_44	21	6	8	14
26129	unknown	Sweden	2007	Y	1466	22,9	F3-7	NEIS2020_44	21	6	8	117
26292	unknown	UK	2012	Y	1466	21,16	F3-7	NEIS2020_439	21	6	0	1171
26872	invasive	Ireland	2012	Y	1466	21,16	F3-7	NEIS2020_44	21	6	8	14
26902	invasive	Ireland	2013	Y	1466	18-1,3	F3-7	NEIS2020_44	21	6	8	156
27506	unknown	UK [England]	2009	Y	1466	5,2	F3-7	NEIS2020_44	21	6	8	1170
27517	unknown	UK [England]	2009	Y	1466	21,16	F3-7	NEIS2020_44	21	6	8	14
27523	unknown	UK [England]	2009	Y	1466	22,9	F3-7	NEIS2020_44	21	680	8	127
27526	unknown	UK [England]	2009	Y	1466	21,16	F3-7	NEIS2020_44	13	6	8	11
27530	unknown	UK [England]	2009	Y	1466	21,16	F3-7	NEIS2020_44	21	6	8	14
27538	unknown	UK [England]	2009	Y	1466	21,16	F3-7	NEIS2020_44	13	6	8	11
27539	unknown	UK [England]	2009	Y	1466	new,16	F3-7	NEIS2020_439	21	6	8	-
27540	unknown	UK [England]	2009	Y	1466	21,16	F3-7	NEIS2020_439	21	6	8	14
27541	unknown	UK [England]	2009	Y	1466	21,16	F3-7	NEIS2020_44	21	6	8	14
27556	unknown	UK [England]	2009	Y	1466	21,16	F3-7	NEIS2020_439	21	6	8	14
27578	unknown	UK [England]	2009	Y	1466	21,16	F3-7	NEIS2020_44	21	6	8	14
27580	unknown	UK [England]	2009	Y	1466	21,16	F3-7	NEIS2020_44	21	6	8	14
27581	unknown	UK [England]	2009	Y	1466	21,16	F3-7	NEIS2020_44	13	6	8	11
28173	invasive	UK [England]	2012	Y	1466	22,9	F3-7	NEIS2020_44	21	680	8	127
28180	invasive	UK [England]	2012	Y	1466	7-2,13-15	F3-7	NEIS2020_44	21	6	131	177
28247	unknown	UK	2012	Y	1466	21,16	F3-7	NEIS2020_44	13	6	8	11
28248	unknown	UK	2012	Y	1466	21,16	F3-7	NEIS2020_44	13	6	8	11
28249	unknown	UK	2012	Y	1466	21,16	F3-7	NEIS2020_44	13	6	8	11
28251	unknown	UK	2012	Y	1466	21,16	F3-7	NEIS2020_44	13	6	8	11
28252	unknown	UK	2012	Y	1466	21,16	F3-7	NEIS2020_44	13	6	8	11
28253	unknown	UK	2012	Y	1466	21,16	F3-7	NEIS2020_44	13	6	8	11
28254	unknown	UK	2012	Y	1466	21,16	F3-7	NEIS2020_44	13	6	8	11
28273	unknown	UK	2012	Y	1466	21,16	F3-7	NEIS2020_44	13	6	8	11
28274	unknown	UK	2012	Y	1466	21,16	F3-7	NEIS2020_44	13	6	8	11
28275	unknown	UK	2012	Y	1466	21,16-117	F3-7	NEIS2020_44	13	6	8	34
28277	unknown	UK	2012	Y	1466	21,16-20	F3-7	NEIS2020_44	13	6	8	34
28278	unknown	UK	2012	Y	1466	21,16	F3-7	NEIS2020_44	13	6	8	11
28279	unknown	UK	2012	Y	1466	21,16	F3-7	NEIS2020_44	13	6	8	11
28280	unknown	UK	2012	Y	1466	21,16	F3-7	NEIS2020_44	13	6	8	11
28299	unknown	UK	2013	Y	1466	21,16	F3-7	NEIS2020_44	13	6	8	11
28300	unknown	UK	2013	Y	1466	21,16	F3-7	NEIS2020_44	13	6	8	11
28301	unknown	UK	2013	Y	1466	21,16	F3-7	NEIS2020_44	13	6	8	11
28303	unknown	UK	2013	Y	1466	21,16	F3-7	NEIS2020_44	13	6	8	11
28304	unknown	UK	2013	Y	1466	21,16	F3-7	NEIS2020_44	13	6	8	11
28305	unknown	UK	2013	Y	1466	21,16	F3-7	NEIS2020_44	13	6	8	11
28306	unknown	UK	2013	Y	1466	21,16	F3-7	NEIS2020_44	13	6	8	11
28307	unknown	UK	2013	Y	1466	21,16	F3-7	NEIS2020_44	13	6	8	11
28308	unknown	UK	2013	Y	1466	21,16	F3-7	NEIS2020_44	13	6	8	11
28309	unknown	UK	2013	Y	1466	21,16	F3-7	NEIS2020_44	13	6	8	11
28310	unknown	UK	2013	Y	1466	21,16	F3-7	NEIS2020_44	13	6	8	11
28311	unknown	UK	2013	Y	1466	21,16	F3-7	NEIS2020_44	13	6	8	11
28312	unknown	UK	2013	Y	1466	21,16	F3-7	NEIS2020_44	13	6	8	11
28313	unknown	UK	2013	Y	1466	21,16	F3-7	NEIS2020_44	13	6	8	11
28314	unknown	UK	2013	Y	1466	21,16	F3-7	NEIS2020_44	13	6	8	11
28315	unknown	UK	2013	Y	1466	21,16	F3-7	NEIS2020_44	13	6	8	11
28316	unknown	UK	2013	Y	1466	21,16	F3-7	NEIS2020_44	13	6	8	11
28317	unknown	UK	2013	Y	1466	21,16	F3-7	NEIS2020_44	13	6	8	11
28318	unknown	UK	2013	Y	1466	21,16	F3-7	NEIS2020_44	13	6	8	11
28319	unknown	UK	2013	Y	1466	21,16	F3-7	NEIS2020_44	13	6	8	11
28320	unknown	UK	2013	Y	1466	21,16	F3-7	NEIS2020_44	13	6	8	11
28321	unknown	UK	2013	Y	1466	21,16	F3-7	NEIS2020_44	13	6	8	11
28322	unknown	UK	2013	Y	1466	21,16	F3-7	NEIS2020_44	13	6	8	11
28323	unknown	UK	2013	Y	1466	21,16	F3-7	NEIS2020_44	13	6	8	11
28324	unknown	UK	2013	Y	1466	21,16	F3-7	NEIS2020_44	13	6	8	11
28325	unknown	UK	2013	Y	1466	21,16	F3-7	NEIS2020_44	13	6	8	11
28326	unknown	UK	2013	Y	1466	21,16	F3-7	NEIS2020_44	13	6	8	11
28327	unknown	UK	2013	Y	1466	21,16	F3-7	NEIS2020_44	13	6	8	11
28328	unknown	UK	2013	Y	1466	21,16	F3-7	NEIS2020_44	13	6	8	11
28329	unknown	UK	2013	Y	1466	21,16	F3-7	NEIS2020_44	13	6	8	11
28330	unknown	UK	2013	Y	1466	21,16	F3-7	NEIS2020_44	13	6	8	11
28331	unknown	UK	2013	Y	1466	21,16	F3-7	NEIS2020_44	13	6	8	11
28332	unknown	UK	2013	Y	1466	21,16	F3-7	NEIS2020_44	13	6	8	11
28333	unknown	UK	2013	Y	1466	21,16	F3-7	NEIS2020_44	13	6	8	11
28334	unknown	UK	2013	Y	1466	21,16	F3-7	NEIS2020_44	13	6	8	11
28335	unknown	UK	2013	Y	1466	21,16	F3-7	NEIS2020_44	13	6	8	11
28336	unknown	UK	2013	Y	1466	21,16	F3-7	NEIS2020_44	13	6	8	11
28337	unknown	UK	2013	Y	1466	21,16	F3-7	NEIS2020_44	13	6	8	11
28338	unknown	UK	2013	Y	1466	21,16	F3-7	NEIS2020_44	13	6	8	11
29148	invasive	The Netherlands	2012	Y	1466	21,16-47	F3-7	NEIS2020_44	21	6	8	1166
29149	invasive	The Netherlands	2012	Y	1466	21,16-47	F3-7	NEIS2020_44	21	6	8	1166
29153	invasive	The Netherlands	2012	Y	1466	21,16	F3-7	NEIS2020_44	21	6	0	1171
30559	invasive	Germany	2011	Y	1466	22,9	F3-7	NEIS2020_44	21	6	8	117
34921	invasive	The Netherlands	2011	Y	1466	21,16	F3-7	NEIS2020_44-like	21	6	8	14
35268	invasive	UK [Scotland]	2009	Y	1466	21,16	F3-7	NEIS2020_44	21	6	8	14
36143	invasive	Ireland	2014	Y	1466	18-1,3	F3-7	NEIS2020_44	21	6	8	156
36151	invasive	Ireland	2014	Y	1466	21,16	F3-7	NEIS2020_44	13	6	8	11
37729	invasive	UK [England]	2014	Y	1466	21,16	F3-7	NEIS2020_44	21	6	8	14
37863	invasive	UK [England]	2015	Y	1466	21,16	F3-7	NEIS2020_44	21	6	0	1171
38129	invasive	UK [England]	2015	Y	1466	21,16	F3-7	NEIS2020_44	21	6	0	1171
39377	invasive	UK [England]	2015	Y	1466	21,16	F3-7	NEIS2020_44	21	6	0	1171
40249	invasive	France	2015	unclear	1466	21,16	F3-7	NEIS2020_44	21	6	8	14
41551	invasive	UK [England]	2015	Y	1466	21,16	F3-7	NEIS2020_44	21	6	8	14
41745	invasive	France	2014	Y	1466	21,16	F3-7	NEIS2020_44	21	6	8	14
41750	invasive	France	2015	Y	1466	21,16	F3-7	NEIS2020_44	21	6	8	14
42128	invasive	Morocco	2013	Y	1466	21,None	F3-7	NEIS2020_44	21	6	8	-
46519	invasive	Tunisia	2013	unclear	1466	22-1,14	F3-7	NEIS2020_44	21	6	8	-
46531	unknown	Tunisia	2015	unclear	1466	22,9	F3-7	NEIS2020_44	21	680	8	127
46678	carrier	UK [Scotland]	2015	Y	1466	21,16	F3-7	NEIS2020_44	21	6	8	14
49696	carrier	UK [England]	2015	Y	1466	21,16	F3-7	NEIS2020_44	21	6	8	14
50111	carrier	UK [England]	2015	Y	1466	21,16	F3-7	NEIS2020_44	21	6	8	14
50112	carrier	UK [England]	2015	Y	1466	21,16	F3-7	NEIS2020_44	21	6	8	14
50213	carrier	UK [England]	2015	Y	1466	5-1,2-2	F2-16	NEIS2020_1079-like	21	6	8	2020
50734	unknown	USA	2016	Y	1466	21,16	F3-7	NEIS2020_44	21	6	8	14
52864	invasive	UK [Scotland]	2016	Y	1466	21,16	F3-7	NEIS2020_44	21	6	8	14
53889	carrier	UK [England]	2008	Y	1466	21,16	F3-7	NEIS2020_44	13	6	8	11
53890	carrier	UK [England]	2008	Y	1466	21,16	F3-7	NEIS2020_44	13	6	8	11
53891	carrier	UK [England]	2008	Y	1466	21,16	F3-7	NEIS2020_44	13	6	8	11
53892	carrier	UK [England]	2008	Y	1466	21,16	F3-7	NEIS2020_44	13	6	8	11
53893	carrier	UK [England]	2008	Y	1466	21,16	F3-7	NEIS2020_44	13	6	8	11
53894	carrier	UK [England]	2008	Y	1466	21,16	F3-7	NEIS2020_44	13	6	8	11
53895	carrier	UK [England]	2008	Y	1466	21,16	F3-7	NEIS2020_44	13	6	8	11
53896	carrier	UK [England]	2008	Y	1466	21,16	F3-7	NEIS2020_44	13	6	8	11
53897	carrier	UK [England]	2008	Y	1466	21,16	F3-7	NEIS2020_44	13	6	8	11
53898	carrier	UK [England]	2008	Y	1466	21,16	F3-7	NEIS2020_44	13	6	8	11
53899	carrier	UK [England]	2008	Y	1466	21,16	F3-7	NEIS2020_44	13	6	8	11
53900	carrier	UK [England]	2009	Y	1466	21,16	F3-7	NEIS2020_44	13	6	8	11
53901	carrier	UK [England]	2009	Y	1466	21,16	F3-7	NEIS2020_44	13	6	8	11
53902	carrier	UK [England]	2009	Y	1466	21,16	F3-7	NEIS2020_44	13	6	8	11
53903	carrier	UK [England]	2009	Y	1466	21,16	F3-7	NEIS2020_44	13	6	8	11
53904	carrier	UK [England]	2009	Y	1466	21,16	F3-7	NEIS2020_44	13	6	8	11
53905	carrier	UK [England]	2009	Y	1466	21,16	F3-7	NEIS2020_44	13	6	8	11
53906	carrier	UK [England]	2009	Y	1466	21,16	F3-7	NEIS2020_44	13	6	8	11
53907	carrier	UK [England]	2009	Y	1466	21,16	F3-7	NEIS2020_44	13	6	8	11
53908	carrier	UK [England]	2009	Y	1466	21,16	F3-7	NEIS2020_44	13	6	8	11
53909	carrier	UK [England]	2009	Y	1466	21,16	F3-7	NEIS2020_44	13	6	8	11
53910	carrier	UK [England]	2009	Y	1466	21,16	F3-7	NEIS2020_44	13	6	8	11
54461	carrier	UK [England]	2009	Y	1466	21,16	F3-7	NEIS2020_44	13	6	8	11
54596	invasive	France	2002	Y	1466	21,16	F3-7	NEIS2020_44	21	6	8	14
60721	invasive	UK [England]	2018	Y	1466	21,16	F3-7	NEIS2020_1272-like	21	6	8	14
61179	carrier	Italy	2016	Y	1466	21,16	F3-7	NEIS2020_44	21	6	new	-
63645	invasive	UK [England]	2018	Y	1466	21,16	F3-7	NEIS2020_44	0	6	8	14
71470	invasive	New Zealand	2014	Y	1466	21,16	F3-7	NEIS2020_44	21	6	8	14
71517	invasive	New Zealand	2016	Y	1466	21,16	F3-7	NEIS2020_44	21	6	8	14
72312	carrier	UK [England]	2019	Y	1466	21,16	F3-7	NEIS2020_44	21	6	8	14
72654	invasive	UK [Scotland]	2020	Y	1466	21,16	F3-7	NEIS2020_44	21	6	8	14
75076	invasive	Germany	2019	Y	1466	21,16	F3-7	NEIS2020_44	21	6	192	4251
79044	other	UK [Scotland]	2016	Y	1466	21,16/21,16	F3-7	NEIS2020_44	21	6	8	14
79966	invasive	UK [England]	2019	Y	1466	21,16	F3-7	NEIS2020_44	21	6	0	1171
82068	invasive	Czech Republic	2018	Y	1466	21,16	F3-7	NEIS2020_44	21	6	8	14
82069	invasive	Czech Republic	2018	Y	1466	21,16	F3-7	NEIS2020_44	21	6	8	14
85388	urogenital	Spain	2018	Y	1466	21,16	F3-7	NEIS2020_44	21	6	8	14
85585	invasive	UK [England]	2018	Y	1466	21,16	F3-7	NEIS2020_44	13	6	8	14
88171	invasive	Germany	2019	Y	1466	21,16	F3-7	NEIS2020_44	21	6	0	1171
90284	carrier	Australia	2017	Y	1466	21,16	F3-7	NEIS2020_44	21	6	8	14
90581	carrier	Australia	2018	Y	1466	21,16	F3-7	NEIS2020_44	21	6	8	14
93651	invasive	Germany	2019	Y	1466	21,16	F3-7	NEIS2020_44	21	1639	8	-
96319	invasive	USA	2017	Y	1466	21,16	F3-7	NEIS2020_44	21	6	8	14
96381	invasive	USA	2016	Y	1466	21,16	F3-7	NEIS2020_44	21	6	8	14
96427	invasive	USA	2017	Y	1466	21,16	F3-7	NEIS2020_44	21	6	8	14
96519	invasive	USA	2017	Y	1466	21,16	F3-7	NEIS2020_44	21	6	8	14
96676	invasive	USA	2016	Y	1466	21,16	F3-7	NEIS2020_44	21	6	163	-
96679	invasive	USA	2016	Y	1466	21,16	F3-7	NEIS2020_44	21	6	8	14
96795	invasive	USA	2016	Y	1466	21,16	F3-7	NEIS2020_44	21	6	8	14
96796	invasive	USA	2016	Y	1466	21,16	F3-7	NEIS2020_44	21	6	8	14
96996	invasive	USA	2015	Y	1466	21,16	F3-7	NEIS2020_44	21	6	8	14
97188	invasive	USA	2013	Y	1466	21,16	F3-7	NEIS2020_44	21	6	8	14
97190	invasive	USA	2013	Y	1466	21,16	F3-7	NEIS2020_44	21	6	8	14
97298	invasive	USA	2013	Y	1466	21,16	F3-7	NEIS2020_44	21	6	8	14
100425	unknown	The Netherlands	2002	Y	1466	21,16	F3-7	NEIS2020_44	21	6	8	14
100473	unknown	The Netherlands	2015	Y	1466	21,16	F3-7	NEIS2020_44	21	6	8	14
100559	unknown	The Netherlands	2014	Y	1466	21,16-47	F3-7	NEIS2020_44	21	6	8	1166
100560	unknown	The Netherlands	2012	Y	1466	21,16	F3-7	NEIS2020_44	21	6	0	1171
100964	unknown	The Netherlands	2007	Y	1466	21,16	F3-7	NEIS2020_44	21	6	8	14
100997	unknown	The Netherlands	2012	Y	1466	21,16-47	F3-7	NEIS2020_44	21	6	8	1166
115261	invasive	USA	2019	Y	1466	21,16	F3-7	NEIS2020_44	21	6	8	14
115290	carrier	USA	2019	Y	1466	21,16	F3-7	NEIS2020_44	21	6	8	14
115344	invasive	UK [England]	2021	Y	1466	21,16	F3-7	NEIS2020_44	21	6	192	4251
117583	invasive	UK [England]	2021	Y	1466	21,16	F3-7	NEIS2020_44	21	6	8	14
124947	invasive	USA	2019	Y	1466	21,16	F3-7	NEIS2020_44	21	6	8	14
125020	invasive	USA	2019	Y	1466	21,16	F3-7	NEIS2020_44	21	6	8	14
126232	unknown	Canada	2017	Y	1466	21,16	F3-7	NEIS2020_44	21	6	8	14
127029	invasive	USA	2018	Y	1466	21,16	F3-7	NEIS2020_44	21	6	8	14
127190	carrier	USA	2019	Y	1466	21,16	F3-7	NEIS2020_44	21	6	8	14
127338	other	Spain	2022	Y	1466	21,16	F3-7	NEIS2020_44	21	6	192	4251
127720	carrier	Spain	2013	Y	1466	21,16	F3-7	NEIS2020_44	21	6	8	14
128269	carrier	Spain	2022	Y	1466	21,16	F3-7	NEIS2020_44	21	6	8	14
128277	carrier	Spain	2021	Y	1466	21,16	F3-14	NEIS2020_44	21	6	192	4251
133408	unknown	Canada	2018	Y	1466	21,16	F3-7	NEIS2020_44	21	6	8	14
135376	invasive	Spain	2015	C	1466	21,16-2	F3-7	NEIS2020_44	21	6	8	3899
140837	carrier	Spain	2023	Y	1466	21,16	F3-7	NEIS2020_44	21	6	8	14
140843	carrier	Spain	2023	Y	1466	21,16	F3-7	NEIS2020_44	21	6	-	-
140992	invasive	USA	2022	Y	1466	21,16	F3-7	NEIS2020_44	21	6	8	14
140993	invasive	USA	2022	Y	1466	21,16	F3-7	NEIS2020_44	21	6	192	4251
140994	invasive	USA	2022	Y	1466	21,16	F3-7	NEIS2020_44	21	6	192	4251
140995	invasive	USA	2022	Y	1466	21,16	F3-7	NEIS2020_44	21	6	192	4251
140996	invasive	USA	2022	Y	1466	21,16	F3-7	NEIS2020_44	21	6	192	4251
140997	invasive	USA	2022	Y	1466	21,16	F3-7	NEIS2020_44	21	6	192	4251
140998	invasive	USA	2022	Y	1466	21,16	F3-7	NEIS2020_44	21	6	192	4251
140999	invasive	USA	2022	Y	1466	21,16	F3-7	NEIS2020_44	21	6	192	4251
141000	invasive	USA	2022	Y	1466	21,16	F3-7	NEIS2020_44	21	6	-	-
141001	invasive	USA	2022	Y	1466	21,16	F3-7	NEIS2020_44	21	6	192	4251
141002	invasive	USA	2022	Y	1466	21,16	F3-7	NEIS2020_44	21	6	192	4251
141003	invasive	USA	2022	Y	1466	21,16	F3-7	NEIS2020_44	21	6	192	4251
141004	invasive	USA	2022	Y	1466	21,16	F3-7	NEIS2020_44	21	6	192	4251
141005	invasive	USA	2022	Y	1466	21,16	F3-7	NEIS2020_44	31	6	8	-
141006	invasive	USA	2022	Y	1466	21,16	F3-7	NEIS2020_44	21	6	8	14
141007	invasive	USA	2022	Y	1466	21,16	F3-7	NEIS2020_44	21	6	192	4251
141008	invasive	USA	2022	Y	1466	21,16	new	NEIS2020_44	21	6	192	4251
141009	invasive	USA	2022	Y	1466	21,16	F3-7	NEIS2020_44	21	6	192	4251
141010	invasive	USA	2022	Y	1466	21,16	F3-7	NEIS2020_44	21	6	192	4251
141011	invasive	USA	2022	Y	1466	21,16	F3-7	NEIS2020_44	21	6	192	4251
141012	invasive	USA	2022	Y	1466	21,16	F3-7	NEIS2020_44	21	6	192	4251
141013	invasive	USA	2022	Y	1466	18-1,34	F3-7	NEIS2020_44	21	6	8	-
141014	invasive	USA	2022	Y	1466	21,16	F3-7	NEIS2020_44	21	6	192	4251
141015	invasive	USA	2022	Y	1466	21,16	F3-7	NEIS2020_44	21	6	192	4251
141016	invasive	USA	2022	Y	1466	21,16	F3-7	NEIS2020_44	21	6	8	14
141057	invasive	USA	2022	Y	1466	21,16	F3-7	NEIS2020_44	21	6	192	4251
141058	invasive	USA	2022	Y	1466	21,16	F3-7	NEIS2020_44	21	6	192	4251
141059	invasive	USA	2022	Y	1466	21,16	F3-7	NEIS2020_44	21	6	192	4251
141060	invasive	USA	2022	Y	1466	21,16	F3-7	NEIS2020_44	21	6	192	4251
141207	unknown	Canada	2023	Y	1466	21,16	F3-7	NEIS2020_439	21	6	192	4251
141213	unknown	Canada	2023	Y	1466	21,16	F3-7	NEIS2020_44	21	6	192	4251
143368	urogenital	Australia	2023	Y	1466	21,16	F3-7	NEIS2020_44	21	6	224	4732
143369	urogenital	Australia	2023	Y	1466	21,16	F3-7	NEIS2020_44	21	6	192	4251
143428	unknown	Canada	2023	Y	1466	21,16	F3-7	NEIS2020_44	21	6	192	4251
144239	unknown	Canada	2023	Y	1466	21,16	F3-7	NEIS2020_44	21	6	192	4251
150046	carrier	Spain	2024	Y	1466	21,16	F3-7	NEIS2020_44	21	20	8	4894
150048	urogenital	Spain	2024	Y	1466	21,16	F3-7	NEIS2020_44	21	6	8	14
150365	unknown	Canada	2024	Y	1466	21,16	F3-7	NEIS2020_44	21	6	192	4251
150592	urogenital	UK [Scotland]	2024	Y	1466	21,16	F3-7	NEIS2020_44	21	6	192	4251
151635	urogenital	Spain	2024	Y	1466	21,16	F3-7	NEIS2020_44	21	6	192	4251
151644	carrier	Spain	2023	Y	1466	21,16	F3-7	NEIS2020_44	21	6	8	14	Uploaded
153700	carrier	Spain	2024	Y	1466	21,16	F3-7	NEIS2020_44	21	6	192	4251	Biosample Accession	SRA Accession
19R218539T	urogenital	Australia	2019	Y	1466	21,16	F3-7	NEIS2020_44-like	21	6	8	14	SAMN41592640	SRR29225200
23K349289O	urogenital	Australia	2023	Y	1466	21,16	F3-7	NEIS2020_44	21	6	192	4251	SAMN41592641	SRR29225199
23K352085C	urogenital	Australia	2023	Y	1466	21,16	F3-7	NEIS2020_44	21	6	192	4251	SAMN41592642	SRR29225188
23R368825S-2	urogenital	Australia	2023	Y	1466	21,16	F3-7	NEIS2020_44	21	6	192	4251	SAMN41592643	SRR29225177
23R540670I	urogenital	Australia	2023	Y	1466	21,16	F3-7	NEIS2020_44	21	6	192	4251	SAMN41592644	SRR29225175
23R547202G	urogenital	Australia	2023	Y	1466	21,16	F3-7	NEIS2020_44	21	6	192	4251	SAMN41592645	SRR29225174
23R555312H	urogenital	Australia	2023	Y	1466	21,16	F3-7	NEIS2020_44	21	6	8	14	SAMN41592646	SRR29225173
23R557728U	urogenital	Australia	2023	Y	1466	21,16	F3-7	NEIS2020_44	21	6	192	4251	SAMN41592647	SRR29225172
23R574398W	urogenital	Australia	2023	Y	1466	21,16	F3-7	NEIS2020_44	21	6	192	4251	SAMN41592648	SRR29225171
23R580293N	urogenital	Australia	2023	Y	1466	21,16	F3-7	NEIS2020_44	21	6	192	4251	SAMN41592649	SRR29225170
23R584430K	urogenital	Australia	2023	Y	1466	21,16	F3-7	NEIS2020_44	21	6	192	4251	SAMN41592650	SRR29225198
23R591467S	urogenital	Australia	2023	Y	1466	21,16	F3-7	NEIS2020_44	21	6	192	4251	SAMN41592651	SRR29225197
23R599334T	urogenital	Australia	2023	Y	1466	21,16	F3-7	NEIS2020_44	21	6	192	4251	SAMN41592652	SRR29225196
23R619294R	urogenital	Australia	2023	Y	1466	21,16	F3-7	NEIS2020_44	21	6	192	4251	SAMN41592653	SRR29225195
23R625075L	urogenital	Australia	2023	Y	1466	21,16	F3-7	NEIS2020_44	21	6	192	4251	SAMN41592654	SRR29225194
23R625264L	urogenital	Australia	2023	Y	1466	21,16	F3-7	NEIS2020_44	21	6	192	4251	SAMN41592655	SRR29225193
23R6310208	urogenital	Australia	2023	Y	1466	21,16	F3-7	NEIS2020_44	21	6	192	4251	SAMN41592656	SRR29225192
23R645016I	urogenital	Australia	2023	Y	1466	21,16	F3-7	NEIS2020_44	21	6	192	4251	SAMN41592657	SRR29225191
23R649595Y	urogenital	Australia	2023	Y	1466	21,16	F3-7	NEIS2020_44	21	6	192	4251	SAMN41592658	SRR29225190
23R652186O	urogenital	Australia	2023	Y	1466	21,16	F3-7	NEIS2020_44	21	6	192	4251	SAMN41592659	SRR29225189
23R652187P	urogenital	Australia	2023	Y	1466	21,16	F3-7	NEIS2020_44	21	6	192	4251	SAMN41592660	SRR29225187
23R653919T	urogenital	Australia	2023	Y	1466	21,16	F3-7	NEIS2020_44	21	6	192	4251	SAMN41592661	SRR29225186
23R653941O	urogenital	Australia	2023	Y	1466	21,16	F3-7	NEIS2020_44	21	6	192	4251	SAMN41592662	SRR29225185
23R658162O	urogenital	Australia	2023	Y	1466	21,16	F3-7	NEIS2020_44	21	6	192	4251	SAMN41592663	SRR29225184
23R673266Q	urogenital	Australia	2023	Y	1466	21,16	F3-7	NEIS2020_44	21	6	192	4251	SAMN41592664	SRR29225183
23R681714N	urogenital	Australia	2023	Y	1466	21,16	F3-7	NEIS2020_44	21	6	192	4251	SAMN41592665	SRR29225182
23R681788Y	urogenital	Australia	2023	Y	1466	21,16	F3-7	NEIS2020_44	21	6	192	4251	SAMN41592666	SRR29225181
23R681793U	urogenital	Australia	2023	Y	1466	21,16	F3-7	NEIS2020_44	21	6	192	4251	SAMN41592667	SRR29225180
23R689450S	urogenital	Australia	2023	Y	1466	21,16	F3-7	NEIS2020_44	21	6	192	4251	SAMN41592668	SRR29225179
23R6894591	urogenital	Australia	2023	Y	1466	21,16	F3-7	NEIS2020_44	21	6	192	4251	SAMN41592669	SRR29225178
23R692596X	urogenital	Australia	2023	Y	1466	21,16	F3-7	NEIS2020_44	21	6	192	4251	SAMN41592670	SRR29225176
